# Supplementary material for: Metabolites Associated with Polygenic Risk of Breast Cancer
Source: Metabolites. 2024 May 23;14(6):295. doi: 10.3390/metabo14060295 (PMC11205321; doi:10.3390/metabo14060295)
Supplement: Supplementary file 1 [file metabolites-14-00295-s001.zip]

Archive with 1 entries (1 files):
- metabolites-3015778-supplementary.xlsx
