# Supplementary material for: Metabolites Associated with Polygenic Risk of Breast Cancer
Source: Metabolites. 2024 May 23;14(6):295. doi: 10.3390/metabo14060295 (PMC11205321; doi:10.3390/metabo14060295)
Supplement: Supplementary file 1 [file metabolites-14-00295-s001.zip › metabolites-3015778-supplementary.xlsx]

## Sheet: Metabolite measures results
Metabolite measure notation	Metabolite measure description	β estimate	p-value	q value
AcAce	Acetoacetate	-0.165	0.343	0.611912
Ace	Acetate	0.094	0.511	0.757026
Ala	Alanine	-0.168	0.2774	0.535581
Alb	Albumin	-0.08249	0.612	0.841436
ApoA1	Apolipoprotein A1	-0.30511	0.0487	0.151454
ApoB	Apolipoprotein B	0.236	0.111	0.281284
ApoB/ApoA1	Apolipoprotein B to Apolipoprotein A1 ratio	0.3718	0.0108	0.0955714
bOHBut	3-hydroxybutyrate	-0.15	0.399	0.659089
Cit	Citrate	-0.3127	0.0287	0.125492
Crea	Creatinine	0.01233	0.923	0.948521
DHA	Docosahexaenoic acid	-0.097	0.534486	0.774708
DHA/FA	Docosahexaenoic Acid to Total Fatty Acids percentage	-0.2	0.216977	0.465249
EstC	Esterified cholesterol	-0.048	0.7468	0.880564
FAw3	Omega-3 fatty acids	0.007	0.959792	0.968478
FAw3/FA	Omega-3 to total FAs ratio	-0.1248	0.447	0.701979
FAw6	Omega-6 fatty acids	0.045	0.7688	0.880564
FAw6/FA	Omega-6 to total FAs ratio	-0.18	0.181	0.40586
FreeC	Free Cholesterol	-0.06	0.67983	0.852411
Gln	Glutamine	-0.05	0.751	0.880564
Gp	Glycoprotein acetyls, mainly alpha-1-acid glycoprotein	0.193	0.195	0.422184
HDL-C	HDL Cholesterol	-0.35172	0.0119	0.0955714
HDL-D	Mean diameter of HDL particles	-0.36507	0.0113	0.0955714
HDL-TG	Triglycerides in HDL, mmol	0.1739	0.2514	0.505065
HDL2-C	HDL2 cholesterol, particle density 1.063-1.125g/mL	-0.3261	0.0115	0.0955714
HDL3-C	HDL3 cholesterol, particle density 1.125-1.210 g/mL	-0.269	0.107	0.274264
His	Histidine	-0.19	0.239	0.488963
IDL-C	Total Cholesterol, mmol/l	0.01	0.93558	0.957038
IDL-C-%	Total cholesterol to total lipids ratio, %	-0.1	0.409	0.670604
IDL-CE	Cholesterol Esters, mmol/l	0.04	0.79101	0.884234
IDL-CE-%	Cholesterol esters to total lipids ratio, %	0.08	0.514	0.757026
IDL-FC	free Cholesterol, mmol/l	-0.05	0.719009	0.871408
IDL-FC-%	Free cholesterol to total lipids ratio, %	-0.2187	0.070133	0.194717
IDL-L	total lipids, mmol/l	0.03	0.85699	0.927712
IDL-P	particle concentration, mol/l	0.04	0.79402	0.884234
IDL-PL	phospholipids, mmol/l	0.01	0.94652	0.963808
IDL-PL-%	phospholipids to total lipids ratio	-0.14	0.317	0.574724
IDL-TG	triglycerides, mmol/l	0.18	0.243	0.492627
IDL-TG-%	triglycerides to total lipids ratio, %	0.19	0.176	0.40049
Ile	Isoleucine	0.133	0.418	0.670604
L-HDL-C	Total Cholesterol, mmol/l	-0.31128	0.0162	0.0955714
L-HDL-C-%	Total cholesterol to total lipids ratio, %	-0.24191	0.034	0.133018
L-HDL-CE	Cholesterol Esters, mmol/l	-0.31486	0.0154	0.0955714
L-HDL-CE-%	Cholesterol esters to total lipids ratio, %	-0.24	0.0317	0.131013
L-HDL-FC	Free Cholesterol	-0.2812	0.023	0.105584
L-HDL-FC-%	Free cholesterol to total lipids ratio, %	-0.1882	0.0795	0.213596
L-HDL-L	Total lipids, mmol/l	-0.3206	0.0166	0.0955714
L-HDL-P	Particle concentration, mol/l	-0.31982	0.0173	0.0955714
L-HDL-PL	Phospholipids, mmol/l	-0.32671	0.0153	0.0955714
L-HDL-PL-%	Phospholipids to total lipids ratio	0.24372	0.0651	0.186119
L-HDL-TG	Triglycerides, mmol/l	-0.08	0.579	0.812057
L-HDL-TG-%	triglycerides to total lipids ratio, %	0.34313	0.0093	0.0955714
L-LDL-C	Total Cholesterol, mmol/l	0.04	0.7844	0.884234
L-LDL-C-%	Total cholesterol to total lipids ratio, %	0.02	0.892	0.933682
L-LDL-CE	Cholesterol Esters, mmol/l	0.06	0.6804	0.852411
L-LDL-CE-%	Cholesterol esters to total lipids ratio, %	0.13	0.281	0.535581
L-LDL-FC	free Cholesterol, mmol/l	-0.02	0.87824	0.932607
L-LDL-FC-%	Free cholesterol to total lipids ratio, %	-0.26933	0.0353	0.135722
L-LDL-L	Total Lipids, mmol/l	0.04	0.7778	0.884234
L-LDL-P	Particle concentration, mol/l	0.05	0.7493	0.880564
L-LDL-PL	Phospholipids, mmol/l	0.04	0.7685	0.880564
L-LDL-PL-%	Phospholipids to total lipids ratio, %	-0.03	0.835	0.917266
L-LDL-TG	Triglycerides, mmol/l	0.06	0.70948	0.86641
L-LDL-TG-%	Triglycerides to total lipids ratio, %	0.02	0.873	0.932607
L-VLDL-C	Total Cholesterol, mmol/l	0.46912	0.00803	0.0955714
L-VLDL-C-%	Total cholesterol to total lipids ratio, %	0.05	0.769	0.880564
L-VLDL-CE	Cholesterol Esters, mmol/l	0.47899	0.00565	0.0955714
L-VLDL-CE-%	Cholesterol esters to total lipids ratio, %	-0.06	0.693	0.862267
L-VLDL-FC	Free Cholesterol, mmol/l	0.42125	0.0177	0.0955714
L-VLDL-FC-%	Free cholesterol to total lipids ratio, %	0.12	0.512	0.757026
L-VLDL-L	Total lipids, mmol/l	0.49902	0.00605	0.0955714
L-VLDL-P	Particle concentration, mol/l	0.50353	0.00585	0.0955714
L-VLDL-PL	Phospholipids, mmol/l	0.49638	0.00605	0.0955714
L-VLDL-PL-%	Phospholipids to total lipids ratio, %	-0.11	0.579	0.812057
L-VLDL-TG	Triglycerides, mmol/l	0.51076	0.0058	0.0955714
L-VLDL-TG-%	Triglycerides to total lipids ratio, %	0.06	0.76	0.880564
LA	18:2, Linoleic acid	0.102	0.5037	0.757026
LA/FA	LA to total FAs ratio	-0.04	0.759	0.880564
LDL-C	LDL Cholesterol	0.0498	0.725	0.873919
LDL-D	Mean Diameter of LDL particles	-0.1257	0.357	0.621961
LDL-TG	Triglycerides in LDL, mmol/l	0.0725	0.6358	0.841436
Leu	Leucine	0.04875	0.77	0.880564
M-HDL-C	Total lipids, mmol/l	-0.16	0.256	0.509714
M-HDL-C-%	Total cholesterol to total lipids ratio, %	-0.194	0.182	0.40586
M-HDL-CE	Cholesterol Esters, mmol/l	-0.15	0.281	0.535581
M-HDL-CE-%	Cholesterol esters to total lipids ratio, %	-0.14	0.373	0.639838
M-HDL-FC	Free Cholesterol, mmol/l	-0.17	0.189	0.417297
M-HDL-FC-%	Free cholesterol to total lipids ratio, %	-0.229	0.0468	0.151454
M-HDL-L	Total lipids, mmol/l	-0.13	0.35	0.616323
M-HDL-P	Particle concentration, mol/l	-0.12	0.395	0.659089
M-HDL-PL	Phospholipids, mmol/l	-0.15	0.284	0.536306
M-HDL-PL-%	Phospholipids to total lipids ratio, %	-0.1138	0.504	0.757026
M-HDL-TG	Triglycerides, mmol/l	0.33872	0.0405	0.148057
M-HDL-TG-%	Triglycerides to total lipids ratio, %	0.3923	0.0119	0.0955714
M-LDL-C	Total Cholesterol, mmol/l	0.07	0.645	0.841436
M-LDL-C-%	Total cholesterol to total lipids ratio, %	0.028	0.827	0.912975
M-LDL-CE	Cholesterol Esters, mmol/l	0.07	0.593	0.826494
M-LDL-CE-%	Cholesterol esters to total lipids ratio, %	0.072	0.549	0.789852
M-LDL-FC	Free Cholesterol, mmol/l	0.02	0.896	0.933682
M-LDL-FC-%	Free cholesterol to total lipids ratio, %	-0.203	0.156	0.358639
M-LDL-L	Total Lipids, mmol/l	0.07	0.628	0.841436
M-LDL-P	Particle concentration, mol/l	0.07	0.614	0.841436
M-LDL-PL	Phospholipids, mmol/l	0.1	0.511	0.757026
M-LDL-PL-%	Phospholipids to total lipids ratio, %	0.008	0.955	0.968023
M-LDL-TG	Triglycerides, mmol/l	0.03	0.852	0.92681
M-LDL-TG-%	Triglycerides to total lipids ratio, %	-0.05	0.696	0.862267
M-VLDL-C	Total Cholesterol, mmol/l	0.33619	0.0232	0.105584
M-VLDL-C-%	Total cholesterol to total lipids ratio, %	-0.38954	0.0177	0.0955714
M-VLDL-CE	Cholesterol Esters, mmol/l	0.2945	0.0439	0.148329
M-VLDL-CE-%	Cholesterol esters to total lipids ratio, %	-0.40916	0.0105	0.0955714
M-VLDL-FC	Free Cholesterol, mmol/l	0.38158	0.0117	0.0955714
M-VLDL-FC-%	Free cholesterol to total lipids ratio, %	0.18	0.152	0.354477
M-VLDL-L	Total Lipids, mmol/l	0.40759	0.0091	0.0955714
M-VLDL-P	Particle concentration, mol/l	0.41472	0.00839	0.0955714
M-VLDL-PL	Phospholipids, mmol/l	0.40683	0.00854	0.0955714
M-VLDL-PL-%	Phospholipids to total lipids ratio, %	-0.32451	0.0621	0.184644
M-VLDL-TG	Triglycerides, mmol/l	0.4493	0.00604	0.0955714
M-VLDL-TG-%	Triglycerides to total lipids ratio, %	0.5265	0.0141	0.0955714
MUFA	Monosaturated fatty acids; 16:1, 18:1	0.21	0.143	0.339245
MUFA/FA	MUFA to total FAs ratio	0.32373	0.03277	0.131013
PC	Phosphatidylcholine and other cholines, mmol/l	-0.12	0.44	0.695887
Phe	Phenylalanine	-0.16	0.366	0.632698
PUFA	Polyunsaturated fatty acids	0.04	0.79481	0.884234
PUFA/FA	PUFA to total FAs ratio	-0.2	0.1526	0.354477
Remnant-C	non-HDL, non-LDL cholesterol	0.19	0.192	0.419765
S-HDL-C	Total Cholesterol, mmol/l	0.02	0.914	0.946718
S-HDL-C-%	Total cholesterol to total lipids ratio, %	-0.11	0.413	0.670604
S-HDL-CE	Cholesterol Esters, mmol/l	0.02	0.887	0.933682
S-HDL-CE-%	Cholesterol esters to total lipids ratio, %	-0.06	0.621	0.841436
S-HDL-FC	Free Cholesterol, mmol/l	-0.004	0.978	0.982405
S-HDL-FC-%	Free cholesterol to total lipids ratio, %	-0.236	0.131	0.321022
S-HDL-L	Total Lipids, mmol/l	0.14	0.399	0.659089
S-HDL-P	Particle concentration, mol/l	0.16	0.335	0.60246
S-HDL-PL	Phospholipids, mmol/l	0.13	0.461	0.718902
S-HDL-PL-%	Phospholipids to total lipids ratio, %	0.019	0.892	0.933682
S-HDL-TG	Triglycerides, mmol/l	0.41704	0.01204	0.0955714
S-HDL-TG-%	Triglycerides to total lipids ratio, %	0.39641	0.0159	0.0955714
S-LDL-C	Total Cholesterol, mmol/l	0.05	0.711	0.86641
S-LDL-C-%	Total cholesterol to total lipids ratio, %	0.0129	0.917	0.946718
S-LDL-CE	Cholesterol Esters, mmol/l	0.06	0.647	0.841436
S-LDL-CE-%	Cholesterol esters to total lipids ratio, %	0.0549	0.634	0.841436
S-LDL-FC	Free Cholesterol, mmol/l	0.001	0.992	0.992
S-LDL-FC-%	Free cholesterol to total lipids ratio, %	-0.2455	0.0906	0.234928
S-LDL-L	Total Lipids, mmol/l	0.06	0.68	0.852411
S-LDL-P	Particle concentration, mol/l	0.07	0.649	0.841436
S-LDL-PL	Phospholipids, mmol/l	0.05	0.762	0.880564
S-LDL-PL-%	Phospholipids to total lipids ratio, %	-0.07156	0.618	0.841436
S-LDL-TG	Triglycerides, mmol/l	0.17	0.261	0.515071
S-LDL-TG-%	Triglycerides to total lipids ratio, %	0.147	0.288	0.536306
S-VLDL-C	Total Cholesterol, mmol/l	0.29851	0.0414	0.148209
S-VLDL-C-%	Total cholesterol to total lipids ratio, %	-0.29613	0.048287	0.151454
S-VLDL-CE	Cholesterol Esters, mmol/l	0.25	0.0811	0.215301
S-VLDL-CE-%	Cholesterol esters to total lipids ratio, %	-0.25478	0.071175	0.194717
S-VLDL-FC	Free Cholesterol, mmol/l	0.36006	0.018	0.0955714
S-VLDL-FC-%	Free cholesterol to total lipids ratio, %	-0.27	0.115	0.288146
S-VLDL-L	Total Lipids, mmol/l	0.39412	0.0103	0.0955714
S-VLDL-P	Particle concentration, mol/l	0.40437	0.00893	0.0955714
S-VLDL-PL	Phospholipids, mmol/l	0.38979	0.0123	0.0955714
S-VLDL-PL-%	Phospholipids to total lipids ratio, %	-0.29606	0.0577	0.17388
S-VLDL-TG	Triglycerides, mmol/l	0.4475	0.00539	0.0955714
S-VLDL-TG-%	Triglycerides to total lipids ratio, %	0.41723	0.016481	0.0955714
Serum-C	Serum Cholesterol	-0.0579	0.7	0.862431
Serum-TG	Serum Triglycerides	0.36509	0.0172	0.0955714
SFA	Saturated fatty acids	0.08837	0.56	0.800513
SFA/FA	SFA to total FAs ratio	-0.119	0.398	0.659089
SM	Sphingomyelins, mmol/l	-0.13	0.396	0.659089
TG/PG	Ratio of triglycerides to phsphoglycerides	0.35789	0.0124	0.0955714
TotCho	Total Cholines, mmol/l	-0.1259	0.426	0.678557
TotFA	Total fatty acids, mmol/l	0.122	0.416	0.670604
TotPG	Total Phosphoglycerides	-0.1	0.515751	0.757026
Tyr	Tyrosine	-0.047	0.797	0.884234
UnSat	Estimated degree of unsaturation	-0.022	0.13849	0.332078
Val	Valine	0.034	0.841	0.919328
VLDL-C	VLDL Cholesterol	0.29028	0.0475	0.151454
VLDL-D	Mean Diameter of VLDL Particles	0.39503	0.01406	0.0955714
VLDL-TG	Triglycerides in VLDL, mmol/l	0.42082	0.0125	0.0955714
XL-HDL-C	Total Cholesterol, mmol/l	-0.26999	0.0554	0.169236
XL-HDL-C-%	Total cholesterol to total lipids ratio, %	0.0746	0.516	0.757026
XL-HDL-CE	Cholesterol Esters, mmol/l	-0.25568	0.0716	0.194717
XL-HDL-CE-%	Cholesterol esters to total lipids ratio, %	0.11336	0.29	0.536306
XL-HDL-FC	Free Cholesterol, mmol/l	-0.27583	0.0322	0.131013
XL-HDL-FC-%	Free cholesterol to total lipids ratio, %	-0.1153	0.22	0.467238
XL-HDL-L	Total Lipids, mmol/l	-0.28348	0.036	0.136068
XL-HDL-P	Particle concentration, mol/l	-0.28251	0.037	0.137517
XL-HDL-PL	Phospholipids, mmol/l	-0.24885	0.0329	0.131013
XL-HDL-PL-%	Phospholipids to total lipids ratio, %	-0.07492	0.291	0.536306
XL-HDL-TG	Triglycerides, mmol/l	0.07	0.669	0.852411
XL-HDL-TG-%	Triglycerides to total lipids ratio, %	0.35327	0.004998	0.0955714
XL-VLDL-C	Total Cholesterol, mmol/l	0.38855	0.0199	0.0996067
XL-VLDL-C-%	Total cholesterol to total lipids ratio, %	0.02	0.877	0.932607
XL-VLDL-CE	Cholesterol Esters, mmol/l	0.34121	0.0489	0.151454
XL-VLDL-CE-%	Cholesterol esters to total lipids ratio, %	0.24	0.228	0.475178
XL-VLDL-FC	Free Cholesterol, mmol/l	0.36	0.0298	0.127796
XL-VLDL-FC-%	Free cholesterol to total lipids ratio, %	-0.03	0.865	0.93186
XL-VLDL-L	Total Lipids, mmol/l	0.40808	0.017	0.0955714
XL-VLDL-P	Particle concentration, mol/l	0.41177	0.0163	0.0955714
XL-VLDL-PL	Phospholipids, mmol/l	0.39	0.0215	0.104228
XL-VLDL-PL-%	Phospholipids to total lipids ratio, %	-0.07	0.662	0.852411
XL-VLDL-TG	Triglycerides, mmol/l	0.41908	0.0152	0.0955714
XL-VLDL-TG-%	Triglycerides to total lipids ratio, %	0.16	0.351	0.616323
XS-VLDL-C	Total Cholesterol, mmol/l	0.07	0.64767	0.841436
XS-VLDL-C-%	Total cholesterol to total lipids ratio, %	-0.32528	0.0283	0.125492
XS-VLDL-CE	Cholesterol Esters, mmol/l	0.06	0.67536	0.852411
XS-VLDL-CE-%	Cholesterol esters to total lipids ratio, %	-0.27	0.0836	0.219327
XS-VLDL-FC	Free Cholesterol, mmol/l	0.07	0.642	0.841436
XS-VLDL-FC-%	Free cholesterol to total lipids ratio, %	-0.23	0.128	0.317156
XS-VLDL-L	Total Lipids, mmol/l	0.15	0.3034	0.554575
XS-VLDL-P	Particle concentration, mol/l	0.18	0.2333	0.481721
XS-VLDL-PL	Phospholipids, mmol/l	0.08	0.5665	0.804646
XS-VLDL-PL-%	Phospholipids to total lipids ratio, %	-0.21	0.134	0.324804
XS-VLDL-TG	Triglycerides, mmol/l	0.3641	0.0201	0.0996067
XS-VLDL-TG-%	Triglycerides to total lipids ratio, %	0.37868	0.018931	0.098177
XXL-VLDL-C	Total Cholesterol, mmol/l	0.33606	0.0467	0.151454
XXL-VLDL-C-%	Total cholesterol to total lipids ratio, %	0.2	0.223	0.469142
XXL-VLDL-CE	Cholesterol Esters, mmol/l	0.3	0.0641	0.18564
XXL-VLDL-CE-%	Cholesterol esters to total lipids ratio, %	0.08	0.535	0.774708
XXL-VLDL-FC	Free Cholesterol, mmol/l	0.39131	0.0229	0.105584
XXL-VLDL-FC-%	Free cholesterol to total lipids ratio, %	0.34004	0.0667	0.18828
XXL-VLDL-L	Total Lipids, mmol/l	0.32054	0.0431	0.148209
XXL-VLDL-PL	Phospholipids, mmol/l	0.07933	0.0639	0.18564
XXL-VLDL-PL-%	Phospholipids to total lipids ratio, %	0.09	0.498	0.757026
XXL-VLDL-TG	Triglycerides, mmol/l	0.3212	0.0426	0.148209
XXL-VLDL-TG-%	Triglycerides to total lipids ratio, %	-0.19	0.269	0.526202
XXL.VLDL.P	particle concentration, mol/l	0.32015	0.0432	0.148209
